# Supplementary material for: Short Peptides of Innate Immunity Protein Tag7 Inhibit the Production of Cytokines in CFA-Induced Arthritis
Source: Int J Mol Sci. 2022 Oct 17;23(20):12435. doi: 10.3390/ijms232012435 (PMC9604374; doi:10.3390/ijms232012435)
Supplement: Supplementary file 1 [file ijms-23-12435-s001.zip]

Archive with 1 entries (1 files):
- ijms-1863090-supplementary.XLSX
