# Supplementary material for: Short Peptides of Innate Immunity Protein Tag7 Inhibit the Production of Cytokines in CFA-Induced Arthritis
Source: Int J Mol Sci. 2022 Oct 17;23(20):12435. doi: 10.3390/ijms232012435 (PMC9604374; doi:10.3390/ijms232012435)
Supplement: Supplementary file 1 [file ijms-23-12435-s001.zip › ijms-1863090-supplementary.XLSX]

## Sheet: 1. Control
	№ probe	G-CSF	IFNy	IL-1b	IL-4	IL-6	IL-7	CXCL5	CXCL10	CXCL1	CCL2	M-CSF	CXCL2	CXCL9	CCL5	TNF
	1.1	679.255	1.67307	11.1131	0.482236	8.17901	3.16437	1930.86	181.947	93.6846	43.582	8.03836	143.572	6397.24	18.4625	10.4295
	1.2	646.528	1.49229	12.2514	0.529187	7.14564	3.31918	2318.9	206.644	72.5114	47.1298	9.02237	131.704	4818.73	21.0651	10.1792
	1.3	605.966	1.65621	13.2574	0.597668	8.50788	3.63932	2116.41	194.402	108.343	37.746	9.07997	114.509	5776.25	18.3454	10.1118
	1.4	641.641	1.62347	12.5257	0.570639	9.06645	3.5469	2166.63	200.517	95.4999	37.919	10.3628	139.129	6479.44	18.2199	8.44278
	1.5	612.356	1.58018	11.8255	0.560731	7.27057	3.89368	2301.6	191.348	95.3816	42.853	8.51034	134.702	4992.94	20.4376	10.0359
	1.6	615.293	1.47594	11.5821	0.529746	9.1909	3.80316	2012.99	193.809	102.405	45.5153	9.04271	131.451	5662.13	17.351	11.3112
	1.7	611.365	1.49216	9.59221	0.505663	7.14897	3.20446	2383.47	179.139	89.9142	35.3303	9.10713	126.118	6295.91	17.2817	9.14227
	pg/ml	630.343	1.57047	11.7353	0.53941	8.07278	3.51015	2175.84	192.544	93.9628	41.4393	9.02338	131.598	5774.66	18.7376	9.95035
	SD	26.7284	0.0836285	1.17042	0.0396429	0.893934	0.288809	168.1	9.66841	11.2477	4.45229	0.711575	9.41492	670.024	1.4633	0.921306
	Intra-Assay CV	4.2403	5.32505	9.9735	7.34931	11.0734	8.22783	7.72577	5.02141	11.9703	10.7441	7.88591	7.1543	11.6028	7.80942	9.25902

## Sheet: 2. CFA + Saline
Days after arthritis induction	№ probe	G-CSF	IFNy	IL-1b	IL-4	IL-6	IL-7	CXCL5	CXCL10	CXCL1	CCL2	M-CSF	CXCL2	CXCL9	CCL5	TNF
3 days	2.1	855.037	3.45325	10.2128	0.150115	19.8683	< 0,64	1643.9	401.123	173.991	257.687	5.18874	114.792	6967.09	9.0572	11.8077
	2.2	1061.61	6.19529	17.4478	0.150115	21.3487	0.356004	1185.12	438.06	168.724	276.044	9.08768	114.792	7204.84	14.8172	13.2224
	2.3	931.229	4.34528	14.3001	0.150115	14.2994	0.438287	1020.17	425.436	158.948	254.41	6.40395	114.792	5638.24	12.3949	10.1746
	2.4	1020.01	5.49394	11.2999	0.150115	15.4984	0.392837	1739.35	419.278	185.331	310.858	7.59279	114.792	3496.24	9.23783	9.42766
	2.5	958.099	6.53039	17.0495	0.150115	10.2509	0.27339	1422.25	399.459	176.355	264.018	5.44902	114.792	9854.95	11.1287	13.2378
	2.6	922.04	4.53029	16.3006	0.150115	15.3949	0.354948	1132.64	428.395	159.238	270.773	4.93868	114.792	11495.5	10.4477	14.4346
	2.7	810.238	3.18839	10.2091	0.150115	12.613	0.319283	1758.13	425.354	173.434	239.271	11.3035	114.792	4944.95	16.5169	15.329
	pg/ml	936.895	4.81955	13.8314	0.150115	15.6105	0.355792	1414.51	419.586	170.86	267.58	7.13776	114.792	7085.97	11.9429	12.5191
	SD	87.4712	1.29811	3.22425	0	3.88468	0.0570993	306.553	14.3322	9.46548	22.51	2.35893	3.0699e-14	2790.02	2.82638	2.16545
	Intra-Assay CV	9.33628	26.9342	23.3111	0	24.885	16.0485	21.6721	3.41579	5.5399	8.41245	33.0486	2.67432e-14	39.3738	23.6657	17.2972
10 days	2.1	701.288	17.0253	10.2128	0.850115	41.4309	< 0,64	1175.66	384.266	140.52	50.1858	5.18874	114.792	13073.5	< 0,64	18.3583
	2.2	945.482	18.2863	6.742	1.01923	8.12184	8.38509	950.714	451.478	135.691	31.4369	5.18874	114.792	11673.7	28.4794	22.9727
	2.3	901.294	18.2437	5.00595	0.845828	31.3985	9.19487	829.341	432.397	123.339	36.3203	5.18874	114.792	13234.9	28.4794	17.3085
	2.4	893.305	15.1999	7.14877	0.768239	16.3998	8.49788	930.59	394.177	152.24	45.3323	5.18874	114.792	10234.8	28.4794	24.376
	2.5	773.31	19.0294	9.85703	0.784787	15.1949	8.04846	1232.3	451.394	142.814	48.5887	5.18874	114.792	11207	28.4794	20.3765
	2.6	617.758	20.106	10.2299	0.823394	27.5495	8.10682	1124.26	418.04	134.724	34.5334	5.18874	114.792	11809.9	< 0,64	18.9856
	2.7	931.307	16.2231	10.14	0.9931	33.3495	10.1094	1098.69	400.347	172.419	39.2406	5.18874	114.792	11381.4	< 0,64	22.2986
	pg/ml	823.392	17.7305	8.47663	0.869242	24.7778	8.72375	1048.79	418.871	143.107	40.8054	5.18874	114.792	11802.2	28.4794	20.668
	SD	127.286	1.687	2.14392	0.0984785	11.8445	0.793004	147.029	27.2489	15.6281	7.28854	9.59342e-16	3.0699e-14	1054.61	0	2.62221
	Intra-Assay CV	15.4588	9.51466	25.2921	11.3292	47.803	9.09018	14.0189	6.50531	10.9206	17.8617	1.84889e-14	2.67432e-14	8.93576	0	12.6872
21 days	2.1	7.9605	1.0661	85.9727	0.777278	12.632	2.10867	4260.17	332.925	33.3562	41.3348	27.0219	257.547	8880.91	116.007	8.71463
	2.2	8.49826	9.52201	84.3864	0.737404	7.34871	< 0,64	5165.55	389.392	144.04	41.3348	22.7915	214.792	14529.5	100.411	11.8077
	2.3	8.14285	6.79882	74.1765	0.772548	26.3174	1.20974	4092.81	332.844	99.7011	50.1858	23.3105	222.293	10681.2	131.721	15.8763
	2.4	8.2342	4.33829	77.8597	0.849464	16.409	1.23875	4369.5	378.429	121.923	41.3348	25.3397	244.239	9740.37	101.376	7.59809
	2.5	7.97739	5.49899	88.9034	0.657384	21.3985	2.02873	4633.57	353.338	103.299	41.3348	27.8275	270.239	11643.5	98.4759	14.3987
	2.6	9.89811	8.02335	85.3479	0.784858	13.1998	2.08276	4182.28	324.121	91.839	50.1858	24.4988	214.387	12359.1	103.417	12.2956
	2.7	7.35498	6.43556	84.712	0.749884	15.3995	1.30688	3939.39	377.315	52.4398	44.2913	29.3265	237.25	11714.2	110.935	14.2355
	pg/ml	8.29518	5.95473	83.0512	0.76126	16.1007	1.66259	4377.61	355.48	92.3712	44.286	25.7309	237.249	11364.1	108.906	12.1324
	SD	0.788936	2.72848	5.13668	0.0580366	6.19244	0.451848	410.593	26.3393	38.2834	4.17237	2.42075	21.6019	1847.49	11.8523	3.05364
	Intra-Assay CV	9.51077	45.8204	6.18495	7.62376	38.4607	27.1774	9.37939	7.40948	41.4452	9.42141	9.40793	9.10512	16.2573	10.8831	25.1694

## Sheet: 3. CFA + 17.1
Days after arthritis induction	№ probe	G-CSF	IFNy	IL-1b	IL-4	IL-6	IL-7	CXCL5	CXCL10	CXCL1	CCL2	M-CSF	CXCL2	CXCL9	CCL5	TNF
3 days	3.1	1094.52	7.32365	14.2272	2.13444	29.4383	0.356004	1430.7	458.396	247.651	253.682	57.3892	316.132	7481.7	32.8532	24.3765
	3.2	1052.06	6.38374	14.2366	2.19149	33.8309	0.356004	1652.42	453.541	245.657	225.539	60.2582	292.643	7852.03	29.0328	21.0708
	3.3	1092.64	6.26416	11.2348	1.4545	34.8048	0.356004	1824.86	461.585	244.554	233.19	60.1493	260.87	7440.06	29.5694	19.6997
	3.4	998.899	7.05811	12.5271	2.14021	35.8035	0.356004	1707.54	497.886	243.354	257.346	53.9687	316.469	9653.1	34.0328	21.3332
	3.5	1098.46	6.19212	13.7866	2.29701	29.3066	0.356004	1706.45	429.334	276.573	256.727	58.2812	331.534	9389.13	28.583	22.2186
	3.6	1127.59	8.19363	13.6481	2.19058	32.4387	0.356004	1679.58	472.33	220.142	233.823	60.0028	254.22	8368.93	28.9809	25.1217
	3.7	997.378	6.15388	12.3825	1.80665	33.1819	0.356004	1338.82	485.207	239.17	261.43	60.0325	297.562	7958.85	29.102	22.697
	pg/ml	1065.94	6.79561	13.149	2.0307	32.6864	0.356004	1620.05	465.469	245.3	245.962	58.5831	295.633	8306.26	30.3077	22.3596
	SD	51.2767	0.76706	1.12841	0.296449	2.50976	5.99589e-17	171.56	22.3628	16.6258	14.5597	2.31604	29.0958	889.543	2.18764	1.89825
	Intra-Assay CV	4.81049	11.2876	8.5817	14.5984	7.67829	1.68422e-14	10.5898	4.80437	6.77772	5.91947	3.95342	9.84188	10.7093	7.21809	8.48962
10 days	3.1	1692.21	9.70446	1.69349	1.33067	16.2541	0.356004	842.03	358.396	75.5243	85.9657	9.08768	149.782	11511.2	2232.57	18.0541
	3.2	1464.96	9.98685	< 0,64	1.39828	15.3166	< 0,64	1021.02	373.541	79.6493	82.3143	9.08768	149.584	11931.3	2001.07	19.8598
	3.3	1713.89	9.97018	1.69349	1.58081	17.3683	0.356004	878.588	411.585	79.7703	90.2321	9.08768	136.478	12539.7	2220.72	19.7183
	3.4	1697.35	8.2416	< 0,64	1.15273	16.0571	0.356004	914.767	407.886	71.4101	79.0224	9.08768	136.393	9659.41	1822.53	20.9327
	3.5	1483.04	8.97639	1.69349	1.43856	17.1148	0.356004	885.178	429.334	79.4794	90.8252	9.08768	120.276	11479	1933.47	17.0177
	3.6	1537.32	7.47824	< 0,64	1.45179	14.1953	0.356004	732.703	472.33	75.6377	82.3233	9.08768	150.523	9992.4	2910.59	17.909
	3.7	1488.68	9.74361	1.69349	1.26723	15.3226	0.356004	1008.08	385.207	69.3699	93.7044	9.08768	143.804	11703	1519.32	18.1782
	pg/ml	1582.49	9.15733	1.69349	1.3743	15.947	0.356004	897.481	405.469	75.8344	86.3411	9.08768	140.977	11259.4	2091.47	18.81
	SD	113.317	0.973187	0	0.138933	1.10651	0	98.7652	38.1424	4.1799	5.40873	0	10.9584	1045.96	435.964	1.38009
	Intra-Assay CV	7.16066	10.6274	0	10.1094	6.93871	0	11.0047	9.40699	5.51188	6.26437	0	7.7732	9.28968	20.8449	7.33701
21 days	3.1	1725.96	4.24548	1.69349	1.12663	4.02999	0.356004	1815.94	221.677	50.0387	25.913	6.08768	98.7578	5458.61	5.99219	10.3432
	3.2	1602.5	5.27814	< 0,64	1.11379	4.39586	< 0,64	1789.01	245.331	55.9982	28.6429	5.18874	104.118	6227.92	6.69628	12.1635
	3.3	1736.14	5.13672	1.69349	1.21911	4.5658	< 0,64	2141.21	282.587	63.3837	28.3252	5.18874	88.2967	6017.07	7.14773	10.5861
	3.4	1831.23	5.4741	1.69349	1.15819	4.22959	0.356004	1911.46	280.093	49.3899	25.0527	6.49376	87.546	6328.2	7.10619	9.30234
	3.5	1761.98	4.2035	< 0,64	1.02846	3.59201	0.356004	1715.9	257.197	61.9543	25.1996	6.08768	102.246	5917.55	8.69769	10.221
	3.6	1902.9	4.33734	1.69349	0.953823	4.16169	0.356004	1901.3	276.28	62.951	27.4459	5.18874	87.6774	6201	6.97672	10.1085
	3.7	2023.35	5.66909	1.69349	1.09964	4.34806	0.356004	1809.15	276.104	47.3253	33.231	5.18874	79.3637	5443.86	7.88337	10.52
	pg/ml	1797.72	4.90634	1.69349	1.09995	4.189	0.356004	1869.14	262.753	55.863	27.6872	5.63201	92.5723	5942.03	7.21431	10.4635
	SD	136.276	0.625826	0	0.0865631	0.314682	0	137.344	22.6455	6.98377	2.83986	0.569186	9.1935	361.946	0.864345	0.861772
	Intra-Assay CV	7.58048	12.7555	0	7.86975	7.51211	0	7.348	8.61856	12.5016	10.2569	10.1063	9.93116	6.09128	11.981	8.23596

## Sheet: 4. CFA + 17.1a
Days after arthritis induction	№ probe	G-CSF	IFNy	IL-1b	IL-4	IL-6	IL-7	CXCL5	CXCL10	CXCL1	CCL2	M-CSF	CXCL2	CXCL9	CCL5	TNF
3 days	4.1	1018.17	7.19667	18.776	0.150115	20.5801	< 0,64	2337.39	569.485	90.6921	132.083	12.7915	114.792	10039.6	9.0572	17.1354
	4.2	904.838	9.14089	10.2128	0.737404	10.4	1.20974	1008.56	583.256	102.878	143.047	9.08768	80.0993	8757.52	9.74065	8.71463
	4.3	1641.33	4.74927	16.0905	1.41467	41.4309	1.20974	2040.21	500.922	112.338	153.338	23.3409	114.792	11260.2	235.466	16.5107
	4.4	1549.27	5.16856	10.2128	0.977278	63.8447	< 0,64	1043.88	391.956	92.2448	142.23	5.18874	80.0993	5638.02	1.63707	11.8077
	4.5	951.534	6.37287	10.2277	1.12274	30.4167	1.20974	1108.56	593.356	103.878	138.083	10.0177	114.792	8957.22	9.0572	16.4354
	4.6	1623.67	9.8488	16.1983	0.624342	30.6479	1.20974	2240.28	543.922	95.3382	138.747	21.0409	80.0993	12460.2	23.7407	9.61463
	4.7	1259.42	3.43088	15.0349	0.712344	41.1284	< 0,64	1473.68	396.906	93.9448	133.638	6.71874	97.4632	5354.12	155.466	14.5807
	pg/ml	1278.32	6.55828	13.8218	0.819842	34.0641	1.20974	1607.51	511.401	98.7592	140.167	12.598	97.448	8923.84	63.4521	13.5427
	SD	326.285	2.3425	3.55382	0.403208	17.1165	0	586.464	85.4372	7.85237	7.07542	7.01397	17.3461	2670.14	93.3237	3.48596
	Intra-Assay CV	25.5246	35.7182	25.7116	49.1812	50.2478	0	36.4828	16.7065	7.95102	5.04786	55.6751	17.8004	29.9214	147.077	25.7404
10 days	4.1	1088.65	5.58268	6.742	0.472548	7.17203	0.520974	3387.51	504.671	141.019	102.23	68.8738	282.972	10660.4	20.295	10.55
	4.2	1969.42	9.14089	6.742	0.437404	9.0922	0.356004	3180.82	437.445	122.742	19.6662	9.08768	114.792	8935.77	13.9072	11.8077
	4.3	1105.54	7.17965	6.742	0.601548	7.34871	0.356004	4057.43	401.368	122.359	133.006	12.7915	141.978	11045.3	20.0772	11.2077
	4.4	878.087	8.14927	1.69349	0.492548	7.42961	0.356004	3574.23	343.146	123.575	41.3348	9.08768	114.792	8685.59	20.4106	13.3139
	4.5	1393.16	7.32418	10.2128	0.592548	8.14836	< 0,64	3384.44	271.837	103.127	55.3321	5.18874	114.792	9104.76	26.1453	12.2224
	4.6	1792.4	9.19778	6.742	0.567472	7.2922	0.596004	3457.49	435.768	117.019	86.4059	28.9738	123.692	10693.2	31.7899	13.9273
	4.7	782.365	8.52736	6.742	0.693831	8.04871	0.556004	3192.35	347.596	126.075	58.3948	13.0877	183.978	9679.49	23.3747	13.326
	pg/ml	1287.09	7.87169	6.51661	0.551129	7.79026	0.456832	3462.04	391.69	122.274	70.91	21.013	153.856	9829.22	22.2857	12.3364
	SD	452.131	1.28417	2.48926	0.0889088	0.688643	0.112975	297.345	76.985	11.2692	38.6801	22.4324	62.1924	963.464	5.612	1.23983
	Intra-Assay CV	35.1282	16.3138	38.1986	16.1321	8.8398	24.7301	8.58871	19.6546	9.21638	54.5481	106.755	40.4224	9.80205	25.1821	10.0502
21 days	4.1	376.688	11.9495	3.69349	< 0,64	11.4296	< 0,64	2522.59	290.582	57.0167	19.6662	5.18874	110.099	8230.59	2.70538	8.71463
	4.2	399.768	7.98275	4.742	0.737404	10.5032	3.03406	2479.16	308.488	41.3635	65.9578	7.42528	123.291	6042.81	826.351	11.2224
	4.3	390.985	17.8327	3.69349	0.450115	8.34871	0.356004	2208.72	357.931	53.5731	80.0635	5.18874	141.978	8010.32	10.4106	8.31391
	4.4	378.11	5.99216	< 0,64	0.450115	9.61971	< 0,64	2161.44	291.956	88.1707	< 0,64	< 0,64	114.792	4004.59	21.6544	9.96394
	4.5	404.851	2.54602	3.742	0.601548	10.632	12.9603	2314.48	356.186	226.569	155.786	6.89031	135.92	8447.24	23.8048	9.52968
	4.6	347.027	1.58287	3.69349	0.472548	9.14751	0.356004	2595.16	338.488	67.2478	19.6662	5.18874	120.099	7141.98	18.3205	10.9653
	4.7	382.734	5.16856	3.69349	0.472548	9.52082	< 0,64	2472.42	356.992	99.7011	65.9578	5.18874	119.099	4779.2	6.14526	9.71463
	pg/ml	382.881	7.57923	3.87632	0.530713	9.88593	4.17659	2393.42	328.66	90.5202	67.8496	5.84509	123.611	6665.25	129.913	9.77492
	SD	19.062	5.68648	0.424535	0.116187	1.03546	5.99035	165.9	30.8704	63.3043	50.0649	1.03079	11.4162	1764.75	307.202	1.07007
	Intra-Assay CV	4.97857	75.0271	10.952	21.8926	10.4741	143.427	6.93151	9.3928	69.9338	73.7881	17.6352	9.23555	26.4769	236.467	10.9471

## Sheet: 5. CFA + Norocarp
Days after arthritis induction	№ probe	G-CSF	IFNy	IL-1b	IL-4	IL-6	IL-7	CXCL5	CXCL10	CXCL1	CCL2	M-CSF	CXCL2	CXCL9	CCL5	TNF
3 days	5.1	715.235	17.136	6.742	0.150115	5.86004	1.20974	4015.82	487.459	116.857	188.774	6.16759	119.755	13045.6	14.0223	11.7243
	5.2	919.814	4.32418	13.2629	0.737404	5.15767	< 0,64	3678.34	512.28	144.694	226.279	5.02132	112.931	11318.8	14.1831	11.4558
	5.3	815.235	19.136	10.288	0.234768	5.39357	1.20974	3421.63	514.652	139.478	253.32	6.46424	98.1806	11480.4	14.453	10.1892
	5.4	949.614	6.32418	6.702	0.432879	5.96357	< 0,64	3559.94	526.633	165.604	240.097	6.87413	90.3105	9738.34	14.1785	10.7228
	5.5	815.235	10.136	13.2629	0.348798	4.9917	1.20974	3386.05	522.787	150.888	200.195	6.68591	102.556	11905.5	16.9608	9.06861
	5.6	602.264	5.32418	6.602	0.657648	4.92915	< 0,64	3533.6	464.678	159.709	217.739	6.18832	103.538	9717.58	13.5461	10.0444
	5.7	905.235	12.736	13.1629	0.432837	5.30783	1.20974	4164.54	466.313	150.991	209.606	5.48885	101.123	12065.9	12.234	9.11923
	pg/ml	817.519	10.731	10.0032	0.427778	5.37193	1.20974	3679.99	499.257	146.889	219.43	6.12719	104.056	11324.6	14.2254	10.332
	SD	124.107	5.85583	3.2766	0.211876	0.404023	0	299.045	26.2358	15.8592	22.4786	0.660744	9.65911	1222.82	1.4146	1.04277
	Intra-Assay CV	15.1809	54.5695	32.7555	49.5293	7.521	0	8.12624	5.25496	10.7968	10.2441	10.7838	9.28257	10.7979	9.94423	10.0925
10 days	5.1	313.524	3.45325	1.69349	0.450115	5.31522	0.766482	1638.4	341.127	270.626	336.139	5.18874	106.867	5201.94	39.4333	11.7023
	5.2	515.37	3.89252	6.742	0.474235	5.77211	0.873586	1652.99	296.59	304.214	403.374	5.18874	101.216	4257.39	50.6515	11.715
	5.3	315.235	3.47483	3.47375	0.150115	5.21621	0.770197	1860.73	348.478	256.988	362.768	5.18874	90.8349	4284.63	45.4625	11.0601
	5.4	434.309	3.93875	2.38764	< 0,64	6.18956	0.744014	1752.58	334.997	293.18	395.412	5.18874	109.574	4553.99	51.8668	11.9713
	5.5	565.37	3.39848	5.48743	0.550115	5.50158	0.719279	2003.59	297.302	260.148	411.848	5.18874	99.1692	4618.17	50.2108	12.9093
	5.6	437.415	3.57848	3.23865	0.444345	6.25742	0.709463	1672.57	291.064	318.244	398.039	5.18874	95.4233	5347.5	42.9844	11.1959
	5.7	319.909	3.92349	5.24875	< 0,64	5.50728	0.852529	1698.01	374.18	255.512	390.351	5.18874	82.3415	4390.15	48.8429	10.5021
	pg/ml	414.447	3.66568	4.03881	0.413785	5.67991	0.776507	1754.12	326.248	279.845	385.419	5.18874	97.918	4664.82	47.0646	11.5794
	SD	102.348	0.242568	1.8283	0.15331	0.410566	0.063469	133.554	31.7411	25.2775	26.6018	9.59342e-16	9.37561	438.747	4.59056	0.767347
	Intra-Assay CV	24.6951	6.61727	45.2683	37.0506	7.22838	8.17365	7.61374	9.72912	9.0327	6.90204	1.84889e-14	9.57496	9.40542	9.75374	6.6268
21 days	5.1	926.07	32.1999	1.69349	0.860788	11.8775	< 0,64	3190.98	517.591	98.5559	31.6592	5.18874	127.284	13877.2	3320.68	12.6029
	5.2	1051.21	35.7692	1.69349	0.759025	10.4395	< 0,64	3186.33	421.009	99.5223	30.679	5.18874	107.156	12137.5	2904.35	12.3838
	5.3	1004.19	27.5144	1.69349	0.730546	9.92801	2.10867	2747.66	458.916	105.603	24.3611	8.79153	119.072	11396.2	2471.62	13.3611
	5.4	798.267	31.2533	1.69349	0.738135	10.1386	< 0,64	2498.74	437.652	103.221	29.3959	5.18874	97.419	12232.3	2679.8	10.7874
	5.5	993.493	35.7913	1.69349	0.815321	11.6435	< 0,64	3083.17	435.291	91.6335	33.0907	5.18874	117.974	13826.7	3121.84	12.8143
	5.6	894.593	32.3048	1.69349	0.815375	9.4277	2.10867	3078.23	364.207	116.682	35.7268	8.79153	108.896	11378	3221.7	12.9415
	5.7	963.395	29.0611	1.69349	0.730863	10.5411	2.10867	2890.38	459.502	104.403	24.2625	7.71239	106.56	12503.6	3026.56	11.1504
	pg/ml	947.316	31.9848	1.69349	0.778579	10.5708	2.10867	2953.64	442.024	102.803	29.8822	6.57863	112.052	12478.8	2963.79	12.2916
	SD	83.5316	3.10984	2.39836e-16	0.0517435	0.89283	0	256.949	46.3008	7.71099	4.29236	1.77043	9.95483	1027.45	302.551	0.958281
	Intra-Assay CV	8.81771	9.72286	1.41622e-14	6.64589	8.44616	0	8.69942	10.4747	7.50075	14.3643	26.9118	8.88415	8.23358	10.2082	7.79621
